# Supplementary material for: Design of Turmeric Rhizome Extract Nano-Formula for Delivery to Cancer Cells
Source: Molecules. 2022 Jan 28;27(3):896. doi: 10.3390/molecules27030896 (PMC8838412; doi:10.3390/molecules27030896)
Supplement: Supplementary file 1 [file molecules-27-00896-s001.zip]

Archive with 1 entries (1 files):
- molecules-1540051-supplementary.pdf
